# Supplementary material for: Repurposing β-Lactams for the Treatment of Mycobacterium kansasii Infections: An In Vitro Study
Source: Antibiotics (Basel). 2023 Feb 5;12(2):335. doi: 10.3390/antibiotics12020335 (PMC9952313; doi:10.3390/antibiotics12020335)
Supplement: Supplementary file 1 [file antibiotics-12-00335-s001.zip]

Archive with 2 entries (2 files):
- antibiotics-2162038_Supplementary data (2).pdf
- antibiotics-2162038_Supplementary data.xlsx
