# Supplementary material for: Repurposing β-Lactams for the Treatment of Mycobacterium kansasii Infections: An In Vitro Study
Source: Antibiotics (Basel). 2023 Feb 5;12(2):335. doi: 10.3390/antibiotics12020335 (PMC9952313; doi:10.3390/antibiotics12020335)
Supplement: Supplementary file 1 [file antibiotics-12-00335-s001.zip › antibiotics-2162038_Supplementary data.xlsx]

## Sheet: Table S1
Repurposing β-Lactams for the Treatment of Mycobacterium kansasii Infections: An In Vitro Study
Muñoz-Muñoz et al. 2023
Table S1. MIC (mg/L) of β-lactams in combination with β-lactamase inhibitors (clavulanate and avibactam) against 5 Mycobacterium kansasii clinical strains in Middlebrook 7H9 broth plus ADC and CAMHB media plus OADC.
Penicillins, cephalosporins, carbapenems and monobactams were tested against M. kansasii strains together with standard therapy compounds.
MIC values were calculated in the presence/absence of 4mg/L of the respective β-lactamase inhibitors.
nd: not determined
			Penicillins			Cephalosporins					Carbapenems				Monobactam	Standard therapy compounds
			Natural Penicillin	Aminopenicillins		1º Generation	2º Generation	3º Generation		4º Generation
			Penicillin G	Ampicillin	Amoxicillin	Cefadroxil	Cefuroxime	Cefdinir	Ceftazidime	Cefepime	Imipenem	Meropenem	Ertapenem	Doripenem	Aztreonam	Rifampicin	Isoniazid	Ethambutol	Clarithromycin
M. kansasii ATCC 12478	7H9/ADC/glycerol	Without inhibitors	≥64	≥64	≥64	16-32	≥64	16	≥64	>64	≥64	32	≥64	≥64	≥64	0,12-0,25	4-8	4-8	0,25
		Plus clavulanate	8	8	8	8-16	≥64	8-16	16-≥64	32	≥64	32	≥64	32	≥64	nd	nd	nd	nd
		Plus avibactam	16-≥64	32-≥64	32-≥64	16	nd	8	32-≥64	>64	≥64	32	≥64	≥64	≥64	nd	nd	nd	nd
	CAMHB/OADC	Without inhibitors	≥64	≥64	≥64	32-≥64	≥64	32-≥64	≥64	≥64	≥64	32-≥64	≥64	≥64	≥64	0.25	2	8-16	0.12
		Plus clavulanate	16-32	32-64	4-32	32-≥64	≥64	8-16	32-≥64	≥64	≥64	32	≥64	≥64	≥64	nd	nd	nd	nd
		Plus avibactam	16-32	16-32	32	≥64	nd	4-16	16-32	≥64	16	≥64	≥64	32	32-≥64	nd	nd	nd	nd
M. kansasii HCU 3064	7H9/ADC/glycerol	Without inhibitors	≥64	≥64	≥64	8-16	≥64	16	≥64	≥64	32-64	32	≥64	≥64	≥64	0,06	2-4	2	0,12
		Plus clavulanate	2	4	4-8	4	≥64	8	≥64	16	16-32	16	≥64	16	≥64	nd	nd	nd	nd
		Plus avibactam	≥64	≥64	≥64	nd	nd	8-16	≥64	≥64	≥64	32-64	≥64	≥64	≥64	nd	nd	nd	nd
	CAMHB/OADC	Without inhibitors	≥64	≥64	≥64	16-32	≥64	8	≥64	≥64	≥64	≥64	≥64	≥64	≥64	0.12-0.24	0.5-4	16-32	≤0,5
		Plus clavulanate	16-32	32	16-32	8	32-64	4-8	≥64	≥64	32	32	≥64	32-64	≥64	nd	nd	nd	nd
		Plus avibactam	≥64	≥64	≥64	nd	nd	16	≥64	≥64	32-64	≥64	≥64	≥64	≥64	nd	nd	nd	nd
M. kansasii HCU 3147	7H9/ADC/glycerol	Without inhibitors	≥64	≥64	≥64	32	≥64	32	32	≥64	≥64	≥64	≥64	≥64	≥64	0,06-0,12	2	4	0,25
		Plus clavulanate	≥64	≥64	≥64	32	≥64	16-32	≥64	≥64	≥64	32	≥64	32	≥64	nd	nd	nd	nd
		Plus avibactam	≥64	≥64	≥64	nd	nd	≥64	≥64	≥64	≥64	≥64	≥64	≥64	≥64	nd	nd	nd	nd
	CAMHB/OADC	Without inhibitors	≥64	≥64	≥64	≥64	≥64	≥64	≥64	≥64	≥64	32-64	≥64	≥64	≥64	0,12-0.25	0.5	16	≤0,5
		Plus clavulanate	≥64	≥64	≥64	32	≥64	16	≥64	≥64	≥64	32	≥64	32-64	≥64	nd	nd	nd	nd
		Plus avibactam	≥64	≥64	≥64	nd	nd	≥64	≥64	≥64	≥64	32	≥64	≥64	≥64	nd	nd	nd	nd
M. kansasii HCU 3235	7H9/ADC/glycerol	Without inhibitors	≥64	≥64	≥64	16	≥64	64	≥64	≥64	≥64	32	≥64	≥64	≥64	0.12	4	2-4	0,12
		Plus clavulanate	8	16	16	8-16	≥64	32	≥64	32-64	≥64	16-32	≥64	16-32	≥64	nd	nd	nd	nd
		Plus avibactam	≥64	≥64	≥64	nd	nd	16	≥64	≥64	≥64	≥64	≥64	≥64	≥64	nd	nd	nd	nd
	CAMHB/OADC	Without inhibitors	≥64	≥64	≥64	≥64	≥64	32	≥64	≥64	32-64	≥64	≥64	≥64	≥64	0.12-025	1	8-16	≤0,5
		Plus clavulanate	≥64	32-64	≥64	16	≥64	16	≥64	≥64	32	≥64	≥64	32	≥64	nd	nd	nd	nd
		Plus avibactam	≥64	≥64	≥64	nd	nd	32	≥64	≥64	≥64	≥64	≥64	≥64	≥64	nd	nd	nd	nd
M. kansasii HCU 3011	7H9/ADC/glycerol	Without inhibitors	≥64	≥64	≥64	16	≥64	32	≥64	≥64	≥64	32	≥64	≥64	≥64	0,06-0,12	2-4	0,5	0,12
		Plus clavulanate	4	8	4-8	4-8	32-64	8-16	≥64	16	32	32	32	16	≥64	nd	nd	nd	nd
		Plus avibactam	≥64	≥64	≥64	nd	nd	16	≥64	≥64	≥64	≥64	≥64	≥64	≥64	nd	nd	nd	nd
	CAMHB/OADC	Without inhibitors	≥64	≥64	≥64	32	≥64	8-16	≥64	≥64	32	≥64	≥64	≥64	≥64	0.12	0.5	4-8	≤0,5
		Plus clavulanate	32	32	16-32	8	≥64	4-8	≥64	32-64	32	32	≥64	32	≥64	nd	nd	nd	nd
		Plus avibactam	4-8	4	≤2	nd	nd	≤2	≤2	≥64	8-16	≥64	≥64	8	16	nd	nd	nd	nd
M. kansasii HCU 2854	7H9/ADC/glycerol	Without inhibitors	≥64	≥64	≥64	32	≥64	16	≥64	≥64	≥64	32	≥64	≥64	≥64	0,06	2-4	2	0,12
		Plus clavulanate	8	≥64	8	8	≥64	16	≥64	32	≥64	32	≥64	16-32	≥64	nd	nd	nd	nd
		Plus avibactam	≥64	≥64	≥64	nd	nd	32	≥64	≥64	≥64	≥64	≥64	≥64	≥64	nd	nd	nd	nd
	CAMHB/OADC	Without inhibitors	≥64	≥64	≥64	≥64	≥64	16	≥64	≥64	≥64	≥64	≥64	≥64	≥64	0,25	0,5	8	≤0,5
		Plus clavulanate	≥64	≥64	16-32	32	≥64	8-16	≥64	≥64	≥64	≥64	≥64	≥64	≥64	nd	nd	nd	nd
		Plus avibactam	≥64	≥64	≥64	nd	nd	16	≥64	≥64	32	≥64	≥64	≥64	≥64	nd	nd	nd	nd

## Sheet: Table S2
Repurposing β-Lactams for the Treatment of Mycobacterium kansasii Infections: An In Vitro Study
Muñoz-Muñoz et al. 2023
Table S2. MIC (mg/L) of selected β-lactams in combination with clavulanate against 21 Mycobacterium kansasii clinical strains in Middlebrook 7H9 plus ADC.
Penicillins, cephalosporins and carbapenems were tested against M. kansasii strains together with standard therapy compounds.
MIC values were calculated in the presence/absence of 4mg/L of clavulanate
	Penicilins		Cephalosporins		Carbapenem		Standard therapy compounds
	Amoxicillin	Amoxicillin/Clavulanate	Cefadroxil	Cefadroxil/Clavulanate	Meropenem	Meropenem/Clavulanate	Rifampicin	Isoniazid	Ethambutol	Clarithromycin
M. kansasii ATCC 12478	≥64	8	16-32	8-16	32	32	0,12-0,25	4-8	4-8	0.25
M. kansasii HCU 2360	≥64	16	16-32	8	32	32	0.06	2	2	0.12
M. kansasii HCU 2403	≥64	8	32	32	32	32	0.5	4	2-4	0.25
M. kansasii HCU 2502	≥64	16	16	4	32	32	0.06	2-4	2	0.12
M. kansasii HCU 2507	≥64	8	16	4-8	32	32	0.06	2	2	0.12
M. kansasii HCU 2509	≥64	16-32	16	8-16	32	32	0.06	4-8	4	0.25
M. kansasii HCU 2640	≥64	8-16	16-32	4	32	32	0,06-0,12	2-4	2-4	0.12
M. kansasii HCU 2642	≥64	16	16	8	32	32	0.06	4	2	0.5
M. kansasii HCU 2697	≥64	16	32	8-16	32	32	0.06	4	2	0,06-0,12
M. kansasii HCU 2772	≥64	8-16	16	8	32	32	0.12	4	2-4	0.25
M. kansasii HCU 2832	≥64	8	4	2	8-16	8-16	0.5	2-4	1-2	0.25
M. kansasii HCU 2854	≥64	8	32	8	32	32	0.06	2-4	2	0.12
M. kansasii HCU 2874	≥64	16	16	8	32	16-32	0.06	2-4	2	0.125
M. kansasii HCU 2929	≥64	16	16	4-8	>64	>64	0.25	8-16	4	0.25
M. kansasii HCU 3011	≥64	4-8	16	4-8	32	32	0,06-0,12	2-4	0.5	0.12
M. kansasii HCU 3064	≥64	4-8	8-16	4	32	16	0.06	2-4	2	0.12
M. kansasii HCU 3131	≥64	16	16	8	32	16-32	0.06	2-4	2	0.12
M. kansasii HCU 3147	≥64	≥64	32	32	64	32	0,06-0,12	2	4	0.25
M. kansasii HCU 3235	≥64	16	16	8-16	32	16-32	0.12	4	2-4	0.12
M. kansasii HCU 3385	≥64	16	16	8	32	16-32	0,06-0,12	2	2	0.12
M. kansasii HCU 3605	≥64	32-64	32	8-16	32	32	0.12	1-2	4	0,12-0,25
M. kansasii HCU 3696	≥64	32	32	16	32	32	0.25	2	4	0.25
